# Supplementary material for: Genetic and Phenotypic Characterization of a Salmonella Enteritidis ST11 Clinical Isolate Carrying blaNDM-13 in Jiaxing City, China
Source: Antibiotics (Basel). 2026 Apr 9;15(4):381. doi: 10.3390/antibiotics15040381 (PMC13113174; doi:10.3390/antibiotics15040381)
Supplement: Supplementary file 1 [file antibiotics-15-00381-s001.zip]

Archive with 1 entries (1 files):
- antibiotics-4192446-supplementary.pdf
